# Supplementary material for: Bioactive Naphthoquinone and Phenazine Analogs from the Endophytic Streptomyces sp. PH9030 as α-Glucosidase Inhibitors
Source: Molecules. 2024 Jul 23;29(15):3450. doi: 10.3390/molecules29153450 (PMC11313965; doi:10.3390/molecules29153450)
Supplement: Supplementary file 1 [file molecules-29-03450-s001.zip]

Archive with 1 entries (1 files):
- molecules-3109886-supplementary.pdf
